# Supplementary material for: miR-941 as a promising biomarker for acute coronary syndrome
Source: BMC Cardiovasc Disord. 2017 Aug 22;17:227. doi: 10.1186/s12872-017-0653-8 (PMC5568367; doi:10.1186/s12872-017-0653-8)
Supplement: Supplementary file 2 — Baseline Table 1:Original data of Baseline clinical characteristics of different groups used in microarray analysis. (XLSX 10 kb) [file 12872_2017_653_MOESM2_ESM.xlsx]

## Sheet: Age
Number	SA	NSTE-ACS	STEMI	Without CAD
1	60	52	59	48
2	53	73	73	37
3	58	51	41	73
4	50	46	44	65
5	58	65	47	39
Average	55.8	57.4	52.8	52.4
SD	4.14729	11.1937	10.56	13.28

## Sheet: Risk facors 
	SA	NSTE-ACS	STEMI	non-CAD
Hypertension	4	4	2	3
Dyslipidemia	5	3	4	3
Active smoker	4	3	5	1
Antiplatelet agents	5	5	5	0
β-Blockers	4	3	3	0
CCB	2	1	1	1
ACEI/ARB	4	4	4	2
Statins	5	5	5	1
