# Supplementary material for: miR-941 as a promising biomarker for acute coronary syndrome
Source: BMC Cardiovasc Disord. 2017 Aug 22;17:227. doi: 10.1186/s12872-017-0653-8 (PMC5568367; doi:10.1186/s12872-017-0653-8)
Supplement: Supplementary file 3 — Baseline Table 2:Original data of Baseline clinical characteristics of different groups used in qRT-PCR analysis. (XLSX 11 kb) [file 12872_2017_653_MOESM3_ESM.xlsx]

## Sheet: Age
	SA	NSTE-ACS	STEMI	non-CAD
1	59	74	62	38
2	48	57	75	71
3	46	37	39	36
4	72	53	47	41
5	66	71	50	61
6	47	53	53	42
7	46	48	73	73
8	54	66	44	35
9	65	59	47	68
10	56	51	45	40
11	42	63	72	58
12	70	52	42	65
13	64	38	43	38
14	49	65	61	72
15	41	72	73	60
16	67	54	42	42
17	64	43	44	52.5
18	46	60	51	13.5
19	47	56.4444	53.5
20	66	8.77778	10.5556
	55.75
	9.15

## Sheet: Risk factors+sex 
	SA	NSTE-ACS	STEMI	non-CAD
Hypertension	14	15	13	11
Dyslipidemia	12	13	11	8
DM	9	10	9	7
Active smoker	12	15	14	8
Antiplatelet agents	12	16	18	0
β-Blockers	13	11	9	9
Statins	18	16	12	8
Sex	12	15	16	9
