# Supplementary material for: miR-941 as a promising biomarker for acute coronary syndrome
Source: BMC Cardiovasc Disord. 2017 Aug 22;17:227. doi: 10.1186/s12872-017-0653-8 (PMC5568367; doi:10.1186/s12872-017-0653-8)
Supplement: Supplementary file 4 — MiRNA-gene-network and miRNA-targets-relation. (XLSX 382 kb) [file 12872_2017_653_MOESM4_ESM.xlsx]

## Sheet: Sheet1
GeneID	GeneSymbol	miRNA
10450	PPIE	hsa-miR-296-3p
11061	LECT1	hsa-miR-182-5p
2542	SLC37A4	hsa-miR-182-5p
4908	NTF3	hsa-miR-296-3p
79805	VASH2	hsa-miR-363-3p
90993	CREB3L1	hsa-miR-182-5p
9832	JAKMIP2	hsa-miR-296-3p
117155	CATSPER2	hsa-miR-941
4154	MBNL1	hsa-miR-296-3p
284252	KCTD1	hsa-miR-182-5p
6134	RPL10	hsa-miR-182-5p
10768	AHCYL1	hsa-miR-182-5p
27173	SLC39A1	hsa-miR-182-5p
2034	EPAS1	hsa-miR-296-3p
55260	TMEM143	hsa-miR-363-3p
283377	SPRYD4	hsa-miR-363-3p
259230	SGMS1	hsa-miR-182-5p
6990	DYNLT3	hsa-miR-182-5p
284339	TMEM145	hsa-miR-182-5p
2196	FAT2	hsa-miR-296-3p
2254	FGF9	hsa-miR-182-5p
9870	AREL1	hsa-miR-182-5p
26137	ZBTB20	hsa-miR-296-3p
8065	CUL5	hsa-miR-182-5p
29966	STRN3	hsa-miR-296-3p
89882	TPD52L3	hsa-miR-296-3p
57379	AICDA	hsa-miR-296-3p
57142	RTN4	hsa-miR-182-5p
27345	KCNMB4	hsa-miR-296-3p
957	ENTPD5	hsa-miR-296-3p
29951	PDZRN4	hsa-miR-182-5p
4857	NOVA1	hsa-miR-363-3p
153642	ARSK	hsa-miR-182-5p
5335	PLCG1	hsa-miR-182-5p
23307	FKBP15	hsa-miR-296-3p
85463	ZC3H12C	hsa-miR-182-5p
3480	IGF1R	hsa-miR-182-5p
5355	PLP2	hsa-miR-296-3p
399694	SHC4	hsa-miR-182-5p
84899	TMTC4	hsa-miR-363-3p
221833	SP8	hsa-miR-182-5p
23462	HEY1	hsa-miR-182-5p
150275	CCDC117	hsa-miR-182-5p
5354	PLP1	hsa-miR-296-3p
401548	SNX30	hsa-miR-182-5p
9943	OXSR1	hsa-miR-296-3p
9771	RAPGEF5	hsa-miR-182-5p
2885	GRB2	hsa-miR-941
8508	NIPSNAP1	hsa-miR-296-3p
1182	CLCN3	hsa-miR-941
23089	PEG10	hsa-miR-182-5p
378	ARF4	hsa-miR-182-5p
81493	SYNC	hsa-miR-296-3p
51809	GALNT7	hsa-miR-363-3p
2295	FOXF2	hsa-miR-182-5p
4209	MEF2D	hsa-miR-182-5p
83604	TMEM47	hsa-miR-182-5p
7576	ZNF28	hsa-miR-296-3p
4781	NFIB	hsa-miR-363-3p
1901	S1PR1	hsa-miR-363-3p
81539	SLC38A1	hsa-miR-296-3p
10052	GJC1	hsa-miR-182-5p
10752	CHL1	hsa-miR-296-3p
84312	BRMS1L	hsa-miR-182-5p
23440	OTP	hsa-miR-296-3p
84168	ANTXR1	hsa-miR-296-3p
7538	ZFP36	hsa-miR-182-5p
10752	CHL1	hsa-miR-182-5p
57412	AS3MT	hsa-miR-182-5p
7551	ZNF3	hsa-miR-296-3p
8661	EIF3A	hsa-miR-182-5p
5728	PTEN	hsa-miR-296-3p
8031	NCOA4	hsa-miR-182-5p
150786	WTH3DI	hsa-miR-182-5p
51552	RAB14	hsa-miR-296-3p
54874	FNBP1L	hsa-miR-296-3p
221391	OPN5	hsa-miR-182-5p
8148	TAF15	hsa-miR-182-5p
51133	KCTD3	hsa-miR-182-5p
54522	ANKRD16	hsa-miR-296-3p
10767	HBS1L	hsa-miR-182-5p
3897	L1CAM	hsa-miR-182-5p
1112	FOXN3	hsa-miR-182-5p
9421	HAND1	hsa-miR-296-3p
116349	EXOC3-AS1	hsa-miR-182-5p
23510	KCTD2	hsa-miR-182-5p
6867	TACC1	hsa-miR-182-5p
8503	PIK3R3	hsa-miR-363-3p
2273	FHL1	hsa-miR-296-3p
3927	LASP1	hsa-miR-182-5p
121536	AEBP2	hsa-miR-182-5p
284443	ZNF493	hsa-miR-296-3p
10138	YAF2	hsa-miR-182-5p
8562	DENR	hsa-miR-182-5p
2047	EPHB1	hsa-miR-182-5p
51715	RAB23	hsa-miR-182-5p
23022	PALLD	hsa-miR-363-3p
9570	GOSR2	hsa-miR-296-3p
85416	ZIC5	hsa-miR-296-3p
11212	PROSC	hsa-miR-182-5p
10049	DNAJB6	hsa-miR-182-5p
83596	BCL2L12	hsa-miR-182-5p
2122	MECOM	hsa-miR-182-5p
9421	HAND1	hsa-miR-363-3p
7062	TCHH	hsa-miR-182-5p
50650	ARHGEF3	hsa-miR-182-5p
5936	RBM4	hsa-miR-182-5p
57555	NLGN2	hsa-miR-296-3p
65264	UBE2Z	hsa-miR-363-3p
10015	PDCD6IP	hsa-miR-296-3p
23284	LPHN3	hsa-miR-182-5p
9352	TXNL1	hsa-miR-182-5p
10321	CRISP3	hsa-miR-182-5p
7150	TOP1	hsa-miR-296-3p
4478	MSN	hsa-miR-182-5p
9589	WTAP	hsa-miR-182-5p
94239	H2AFV	hsa-miR-296-3p
9625	AATK	hsa-miR-182-5p
55124	PIWIL2	hsa-miR-296-3p
51762	RAB8B	hsa-miR-363-3p
89797	NAV2	hsa-miR-182-5p
23251	KIAA1024	hsa-miR-363-3p
4683	NBN	hsa-miR-182-5p
4082	MARCKS	hsa-miR-182-5p
148867	SLC30A7	hsa-miR-182-5p
64786	TBC1D15	hsa-miR-296-3p
6932	TCF7	hsa-miR-296-3p
5283	PIGH	hsa-miR-182-5p
5100	PCDH8	hsa-miR-182-5p
7050	TGIF1	hsa-miR-363-3p
7016	TESK1	hsa-miR-363-3p
959	CD40LG	hsa-miR-296-3p
255488	RNF144B	hsa-miR-182-5p
1286	COL4A4	hsa-miR-296-3p
3749	KCNC4	hsa-miR-363-3p
4793	NFKBIB	hsa-miR-296-3p
57512	GPR158	hsa-miR-182-5p
2690	GHR	hsa-miR-363-3p
2145	EZH1	hsa-miR-182-5p
1839	HBEGF	hsa-miR-182-5p
8439	NSMAF	hsa-miR-363-3p
23705	CADM1	hsa-miR-182-5p
1301	COL11A1	hsa-miR-363-3p
25925	ZNF521	hsa-miR-363-3p
140947	DCANP1	hsa-miR-296-3p
54454	ATAD2B	hsa-miR-182-5p
321	APBA2	hsa-miR-182-5p
51633	OTUD6B	hsa-miR-182-5p
55521	TRIM36	hsa-miR-363-3p
3205	HOXA9	hsa-miR-182-5p
5046	PCSK6	hsa-miR-296-3p
602	BCL3	hsa-miR-296-3p
11334	TUSC2	hsa-miR-296-3p
10486	CAP2	hsa-miR-182-5p
340554	ZC3H12B	hsa-miR-296-3p
23126	POGZ	hsa-miR-296-3p
2026	ENO2	hsa-miR-296-3p
8600	TNFSF11	hsa-miR-182-5p
84775	ZNF607	hsa-miR-182-5p
139065	SLITRK4	hsa-miR-182-5p
4745	NELL1	hsa-miR-182-5p
55343	SLC35C1	hsa-miR-182-5p
51	ACOX1	hsa-miR-363-3p
222663	SCUBE3	hsa-miR-182-5p
9683	N4BP1	hsa-miR-182-5p
10787	NCKAP1	hsa-miR-182-5p
22854	NTNG1	hsa-miR-182-5p
84937	ZNRF1	hsa-miR-182-5p
3037	HAS2	hsa-miR-182-5p
6297	SALL2	hsa-miR-296-3p
6674	SPAG1	hsa-miR-182-5p
126070	ZNF440	hsa-miR-296-3p
29967	LRP12	hsa-miR-182-5p
9185	REPS2	hsa-miR-182-5p
55219	TMEM57	hsa-miR-296-3p
57419	SLC24A3	hsa-miR-363-3p
11155	LDB3	hsa-miR-182-5p
10781	ZNF266	hsa-miR-296-3p
81631	MAP1LC3B	hsa-miR-182-5p
57704	GBA2	hsa-miR-296-3p
23603	CORO1C	hsa-miR-182-5p
54928	IMPAD1	hsa-miR-182-5p
10184	LHFPL2	hsa-miR-363-3p
285282	RABL3	hsa-miR-296-3p
23224	SYNE2	hsa-miR-182-5p
59336	PRDM13	hsa-miR-363-3p
6451	SH3BGRL	hsa-miR-182-5p
79805	VASH2	hsa-miR-182-5p
2877	GPX2	hsa-miR-296-3p
55861	DBNDD2	hsa-miR-296-3p
94234	FOXQ1	hsa-miR-182-5p
8669	EIF3J	hsa-miR-182-5p
9929	JOSD1	hsa-miR-296-3p
3678	ITGA5	hsa-miR-296-3p
114793	FMNL2	hsa-miR-296-3p
2730	GCLM	hsa-miR-363-3p
54920	DUS2	hsa-miR-363-3p
10307	APBB3	hsa-miR-296-3p
200879	LIPH	hsa-miR-296-3p
2494	NR5A2	hsa-miR-182-5p
10890	RAB10	hsa-miR-182-5p
23607	CD2AP	hsa-miR-182-5p
969	CD69	hsa-miR-363-3p
26505	CNNM3	hsa-miR-182-5p
55223	TRIM62	hsa-miR-296-3p
55294	FBXW7	hsa-miR-182-5p
10097	ACTR2	hsa-miR-182-5p
22885	ABLIM3	hsa-miR-296-3p
2878	GPX3	hsa-miR-296-3p
23271	CAMSAP2	hsa-miR-182-5p
4233	MET	hsa-miR-182-5p
9213	XPR1	hsa-miR-363-3p
10632	ATP5L	hsa-miR-182-5p
1843	DUSP1	hsa-miR-182-5p
9228	DLGAP2	hsa-miR-363-3p
283489	CHAMP1	hsa-miR-182-5p
10217	CTDSPL	hsa-miR-296-3p
9554	SEC22B	hsa-miR-296-3p
3481	IGF2	hsa-miR-296-3p
143279	HECTD2	hsa-miR-182-5p
493	ATP2B4	hsa-miR-363-3p
387521	TMEM189	hsa-miR-182-5p
1200	TPP1	hsa-miR-296-3p
4660	PPP1R12B	hsa-miR-296-3p
9924	PAN2	hsa-miR-182-5p
29114	TAGLN3	hsa-miR-182-5p
60677	CELF6	hsa-miR-182-5p
4036	LRP2	hsa-miR-182-5p
8395	PIP5K1B	hsa-miR-182-5p
4644	MYO5A	hsa-miR-363-3p
81611	ANP32E	hsa-miR-363-3p
117177	RAB3IP	hsa-miR-182-5p
8850	KAT2B	hsa-miR-363-3p
22924	MAPRE3	hsa-miR-941
4642	MYO1D	hsa-miR-182-5p
56243	KIAA1217	hsa-miR-182-5p
22925	PLA2R1	hsa-miR-296-3p
56999	ADAMTS9	hsa-miR-363-3p
23414	ZFPM2	hsa-miR-296-3p
113263	GLCCI1	hsa-miR-296-3p
6734	SRPR	hsa-miR-363-3p
7319	UBE2A	hsa-miR-182-5p
148206	ZNF714	hsa-miR-296-3p
9806	SPOCK2	hsa-miR-363-3p
5217	PFN2	hsa-miR-296-3p
220963	SLC16A9	hsa-miR-182-5p
23353	SUN1	hsa-miR-363-3p
1072	CFL1	hsa-miR-182-5p
57606	SLAIN2	hsa-miR-182-5p
3344	FOXN2	hsa-miR-182-5p
132864	CPEB2	hsa-miR-363-3p
5567	PRKACB	hsa-miR-182-5p
11176	BAZ2A	hsa-miR-296-3p
27020	NPTN	hsa-miR-363-3p
7436	VLDLR	hsa-miR-182-5p
57482	KIAA1211	hsa-miR-296-3p
7581	ZNF33A	hsa-miR-296-3p
4059	BCAM	hsa-miR-296-3p
23015	GOLGA8A	hsa-miR-182-5p
10913	EDAR	hsa-miR-182-5p
92597	MOB1B	hsa-miR-182-5p
80310	PDGFD	hsa-miR-296-3p
7813	EVI5	hsa-miR-182-5p
2043	EPHA4	hsa-miR-296-3p
400916	CHCHD10	hsa-miR-363-3p
25897	RNF19A	hsa-miR-941
10818	FRS2	hsa-miR-182-5p
25814	ATXN10	hsa-miR-296-3p
5733	PTGER3	hsa-miR-182-5p
9495	AKAP5	hsa-miR-363-3p
10079	ATP9A	hsa-miR-182-5p
25999	CLIP3	hsa-miR-296-3p
483	ATP1B3	hsa-miR-182-5p
5452	POU2F2	hsa-miR-296-3p
113251	LARP4	hsa-miR-182-5p
58476	TP53INP2	hsa-miR-182-5p
5368	PNOC	hsa-miR-296-3p
7697	ZNF138	hsa-miR-296-3p
154743	C7orf60	hsa-miR-182-5p
83741	TFAP2D	hsa-miR-296-3p
57158	JPH2	hsa-miR-363-3p
11215	AKAP11	hsa-miR-182-5p
348093	RBPMS2	hsa-miR-363-3p
7301	TYRO3	hsa-miR-296-3p
6853	SYN1	hsa-miR-296-3p
154881	KCTD7	hsa-miR-296-3p
79953	SYNDIG1	hsa-miR-363-3p
57523	NYNRIN	hsa-miR-182-5p
1958	EGR1	hsa-miR-363-3p
8720	MBTPS1	hsa-miR-296-3p
57553	MICAL3	hsa-miR-296-3p
8148	TAF15	hsa-miR-296-3p
23176	SEPT8	hsa-miR-296-3p
23161	SNX13	hsa-miR-363-3p
7532	YWHAG	hsa-miR-182-5p
55704	CCDC88A	hsa-miR-182-5p
2775	GNAO1	hsa-miR-296-3p
27347	STK39	hsa-miR-363-3p
51123	ZNF706	hsa-miR-182-5p
288	ANK3	hsa-miR-182-5p
339779	PRR30	hsa-miR-296-3p
5010	CLDN11	hsa-miR-363-3p
25924	MYRIP	hsa-miR-182-5p
55432	YOD1	hsa-miR-296-3p
128611	ZNF831	hsa-miR-182-5p
4286	MITF	hsa-miR-182-5p
152404	IGSF11	hsa-miR-182-5p
153090	DAB2IP	hsa-miR-363-3p
222663	SCUBE3	hsa-miR-296-3p
11023	VAX1	hsa-miR-363-3p
6764	ST5	hsa-miR-941
148479	PHF13	hsa-miR-182-5p
253827	MSRB3	hsa-miR-363-3p
83988	NCALD	hsa-miR-182-5p
7414	VCL	hsa-miR-182-5p
57600	FNIP2	hsa-miR-363-3p
2335	FN1	hsa-miR-182-5p
3782	KCNN3	hsa-miR-182-5p
9229	DLGAP1	hsa-miR-296-3p
114884	OSBPL10	hsa-miR-182-5p
50804	MYEF2	hsa-miR-182-5p
9890	LPPR4	hsa-miR-182-5p
5495	PPM1B	hsa-miR-296-3p
6376	CX3CL1	hsa-miR-296-3p
2700	GJA3	hsa-miR-182-5p
22911	WDR47	hsa-miR-182-5p
27122	DKK3	hsa-miR-363-3p
7224	TRPC5	hsa-miR-296-3p
6744	SSFA2	hsa-miR-363-3p
4254	KITLG	hsa-miR-296-3p
196441	ZFC3H1	hsa-miR-182-5p
283464	GXYLT1	hsa-miR-182-5p
5683	PSMA2	hsa-miR-182-5p
346288	SEPT14	hsa-miR-182-5p
9802	DAZAP2	hsa-miR-296-3p
54510	PCDH18	hsa-miR-182-5p
4354	MPP1	hsa-miR-182-5p
961	CD47	hsa-miR-182-5p
133686	NADK2	hsa-miR-296-3p
4131	MAP1B	hsa-miR-182-5p
10693	CCT6B	hsa-miR-296-3p
23135	KDM6B	hsa-miR-296-3p
4335	MNT	hsa-miR-296-3p
53344	CHIC1	hsa-miR-182-5p
2911	GRM1	hsa-miR-182-5p
22990	PCNX	hsa-miR-182-5p
8394	PIP5K1A	hsa-miR-296-3p
5077	PAX3	hsa-miR-363-3p
23190	UBXN4	hsa-miR-363-3p
5534	PPP3R1	hsa-miR-182-5p
55284	UBE2W	hsa-miR-363-3p
389792	IER5L	hsa-miR-941
55607	PPP1R9A	hsa-miR-182-5p
81607	PVRL4	hsa-miR-296-3p
4665	NAB2	hsa-miR-296-3p
55084	SOBP	hsa-miR-296-3p
11051	NUDT21	hsa-miR-182-5p
55591	VEZT	hsa-miR-182-5p
9712	USP6NL	hsa-miR-182-5p
8828	NRP2	hsa-miR-296-3p
5921	RASA1	hsa-miR-182-5p
9891	NUAK1	hsa-miR-182-5p
10336	PCGF3	hsa-miR-182-5p
10801	SEPT9	hsa-miR-182-5p
65250	C5orf42	hsa-miR-296-3p
79834	PEAK1	hsa-miR-363-3p
27347	STK39	hsa-miR-296-3p
10735	STAG2	hsa-miR-296-3p
124935	SLC43A2	hsa-miR-182-5p
627	BDNF	hsa-miR-182-5p
26118	WSB1	hsa-miR-182-5p
10915	TCERG1	hsa-miR-296-3p
8660	IRS2	hsa-miR-363-3p
9202	ZMYM4	hsa-miR-296-3p
7057	THBS1	hsa-miR-182-5p
4820	NKTR	hsa-miR-363-3p
775	CACNA1C	hsa-miR-182-5p
8320	EOMES	hsa-miR-182-5p
5997	RGS2	hsa-miR-182-5p
81566	CSRNP2	hsa-miR-296-3p
1959	EGR2	hsa-miR-296-3p
55691	FRMD4A	hsa-miR-296-3p
65244	SPATS2	hsa-miR-296-3p
203228	C9orf72	hsa-miR-182-5p
140883	ZNF280B	hsa-miR-182-5p
9263	STK17A	hsa-miR-182-5p
84678	KDM2B	hsa-miR-182-5p
10106	CTDSP2	hsa-miR-182-5p
79947	DHDDS	hsa-miR-296-3p
3899	AFF3	hsa-miR-363-3p
66036	MTMR9	hsa-miR-941
84466	MEGF10	hsa-miR-363-3p
202018	TAPT1	hsa-miR-296-3p
57471	ERMN	hsa-miR-296-3p
466	ATF1	hsa-miR-182-5p
2913	GRM3	hsa-miR-296-3p
60412	EXOC4	hsa-miR-182-5p
54700	RRN3	hsa-miR-363-3p
23328	SASH1	hsa-miR-296-3p
5090	PBX3	hsa-miR-182-5p
81566	CSRNP2	hsa-miR-182-5p
6549	SLC9A2	hsa-miR-363-3p
7763	ZFAND5	hsa-miR-182-5p
25946	ZNF385A	hsa-miR-296-3p
80854	SETD7	hsa-miR-182-5p
311	ANXA11	hsa-miR-182-5p
5879	RAC1	hsa-miR-182-5p
84188	FAR1	hsa-miR-363-3p
8476	CDC42BPA	hsa-miR-182-5p
23788	MTCH2	hsa-miR-182-5p
85465	EPT1	hsa-miR-182-5p
23133	PHF8	hsa-miR-182-5p
7752	ZNF200	hsa-miR-182-5p
5562	PRKAA1	hsa-miR-182-5p
23361	ZNF629	hsa-miR-296-3p
23094	SIPA1L3	hsa-miR-296-3p
54014	BRWD1	hsa-miR-182-5p
80179	MYO19	hsa-miR-182-5p
9900	SV2A	hsa-miR-296-3p
26512	INTS6	hsa-miR-182-5p
51458	RHCG	hsa-miR-941
51351	ZNF117	hsa-miR-296-3p
64766	S100PBP	hsa-miR-182-5p
8001	GLRA3	hsa-miR-182-5p
163223	ZNF676	hsa-miR-296-3p
9869	SETDB1	hsa-miR-296-3p
10274	STAG1	hsa-miR-182-5p
5825	ABCD3	hsa-miR-296-3p
221895	JAZF1	hsa-miR-182-5p
51715	RAB23	hsa-miR-363-3p
81671	VMP1	hsa-miR-296-3p
538	ATP7A	hsa-miR-182-5p
9886	RHOBTB1	hsa-miR-182-5p
7412	VCAM1	hsa-miR-941
10269	ZMPSTE24	hsa-miR-182-5p
84277	DNAJC30	hsa-miR-363-3p
57556	SEMA6A	hsa-miR-296-3p
