# Supplementary material for: miR-941 as a promising biomarker for acute coronary syndrome
Source: BMC Cardiovasc Disord. 2017 Aug 22;17:227. doi: 10.1186/s12872-017-0653-8 (PMC5568367; doi:10.1186/s12872-017-0653-8)
Supplement: Supplementary file 5 — Microarray pathway network: Pathway-miRNA-relation and microarray pathway network. The red rectangles are miRNAs, the purple circle are pathways, and the green lines represented the regulatory connections between miRNAs and pathways. (XLSX 137 kb) [file 12872_2017_653_MOESM5_ESM.xlsx]

## Sheet: Sheet1
pathway	miRNA
Regulation of actin cytoskeleton	hsa-miR-296-3p
Regulation of actin cytoskeleton	hsa-miR-363-3p
Regulation of actin cytoskeleton	hsa-miR-182-5p
ECM-receptor interaction	hsa-miR-182-5p
ECM-receptor interaction	hsa-miR-296-3p
ECM-receptor interaction	hsa-miR-363-3p
MAPK signaling pathway	hsa-miR-182-5p
MAPK signaling pathway	hsa-miR-296-3p
MAPK signaling pathway	hsa-miR-941
T cell receptor signaling pathway	hsa-miR-363-3p
T cell receptor signaling pathway	hsa-miR-941
T cell receptor signaling pathway	hsa-miR-182-5p
T cell receptor signaling pathway	hsa-miR-296-3p
Insulin signaling pathway	hsa-miR-363-3p
Insulin signaling pathway	hsa-miR-182-5p
Insulin signaling pathway	hsa-miR-941
mTOR signaling pathway	hsa-miR-363-3p
mTOR signaling pathway	hsa-miR-182-5p
mTOR signaling pathway	hsa-miR-296-3p
Vascular smooth muscle contraction	hsa-miR-182-5p
Vascular smooth muscle contraction	hsa-miR-296-3p
Wnt signaling pathway	hsa-miR-182-5p
Wnt signaling pathway	hsa-miR-296-3p
p53 signaling pathway	hsa-miR-182-5p
p53 signaling pathway	hsa-miR-296-3p
Toll-like receptor signaling pathway	hsa-miR-363-3p
Toll-like receptor signaling pathway	hsa-miR-182-5p
TGF-beta signaling pathway	hsa-miR-182-5p
