# Supplementary material for: miR-941 as a promising biomarker for acute coronary syndrome
Source: BMC Cardiovasc Disord. 2017 Aug 22;17:227. doi: 10.1186/s12872-017-0653-8 (PMC5568367; doi:10.1186/s12872-017-0653-8)
Supplement: Supplementary file 6 — Original data of Table 3: Differentially expressed miRNAs in microarray analysis. (XLSX 19 kb) [file 12872_2017_653_MOESM6_ESM.xlsx]

## Sheet: Sheet1
ST vs UA	Transcript ID(Array Design)			ST vs Normal	Transcript ID(Array Design)			ST vs UA	p ( T Test unpaired [ST] Vs [UA] P <= 1.0 FC >=1.0 ) ( 2 Entitylist of selection )	FC (abs) ( T Test unpaired [ST] Vs [UA] P <= 1.0 FC >=1.0 ) ( 2 Entitylist of selection )	Regulation ( T Test unpaired [ST] Vs [UA] P <= 1.0 FC >=1.0 ) ( 2 Entitylist of selection )	Transcript ID(Array Design)			ST vs Normal	p	FC (abs)	Regulation	Transcript ID(Array Design)			hsa-miR-941
2	hsa-miR-941			2	hsa-miR-1281			1.5	0.00150377	5.0322	up	hsa-miR-941				0.000235	7.26373	down	hsa-miR-1281			hsa-miR-3621
	hsa-miR-338-5p				hsa-miR-941				0.0429743	4.95904	up	hsa-miR-338-5p				0.00685192	5.30626	up	hsa-miR-941			hsa-let-7d-3p
	hsa-miR-122-5p				hsa-miR-3621				0.038991	3.9595	down	hsa-miR-122-5p				0.000573	4.14585	up	hsa-miR-3621			hsa-miR-1224-5p
	hsa-miR-3621				hsa-let-7d-3p				0.00623659	3.35812	up	hsa-miR-3621				0.0120845	3.76082	up	hsa-let-7d-3p			hsa-miR-374b-5p
	hsa-miR-193a-5p				hsa-miR-455-3p				0.000608	3.26686	up	hsa-miR-193a-5p				0.00540543	3.45577	down	hsa-miR-455-3p			hsa-miR-4667-5p
	hsa-miR-378f				ENSG00000238388				0.0452813	3.15165	up	hsa-miR-378f				0.00202243	3.27516	down	ENSG00000238388			hsa-miR-6132
	hsa-miR-7977				hsa-miR-7113-5p				0.0292104	3.13973	up	hsa-miR-7977				0.0415738	2.71835	up	hsa-miR-7113-5p			hsa-miR-4710
	hsa-let-7d-3p				hsa-miR-494-3p				0.0204935	3.06699	up	hsa-let-7d-3p				0.00116992	2.7123	down	hsa-miR-494-3p			hsa-miR-363-3p
	hsa-miR-29c-3p				hsa-miR-4492				0.0188072	2.99267	up	hsa-miR-29c-3p				0.0335681	2.60042	up	hsa-miR-4492			hsa-miR-6798-5p
	hsa-miR-18b-5p				hsa-miR-4646-5p				0.0257013	2.84955	up	hsa-miR-18b-5p				0.00887968	2.4239	up	hsa-miR-4646-5p			hsa-miR-4486
	hsa-miR-1224-5p				hsa-miR-1228-3p				0.00251313	2.79947	up	hsa-miR-1224-5p				0.00129825	2.41048	down	hsa-miR-1228-3p			hsa-mir-941-1
	hsa-miR-29b-3p				hsa-miR-7150				0.00320794	2.71572	up	hsa-miR-29b-3p				0.0131311	2.40161	up	hsa-miR-7150			hsa-mir-941-2
	hsa-miR-30e-3p				hsa-miR-182-5p				0.0331747	2.64953	up	hsa-miR-30e-3p				0.013175	2.3309	down	hsa-miR-182-5p			hsa-mir-941-3
	hsa-miR-140-5p				hsa-miR-7845-5p				0.0474372	2.59743	up	hsa-miR-140-5p				0.0255995	2.30926	up	hsa-miR-7845-5p			hsa-mir-941-4
	hsa-miR-374b-5p				hsa-miR-7106-5p				0.0325377	2.59182	up	hsa-miR-374b-5p				0.021533	2.29043	up	hsa-miR-7106-5p			hsa-miR-4741
	hsa-miR-4667-5p				hsa-miR-4710				0.0235816	2.56849	up	hsa-miR-4667-5p				0.0154701	2.28884	up	hsa-miR-4710			hsa-miR-4419a
	hsa-miR-25-5p				hsa-miR-6880-5p				0.0224448	2.5485	up	hsa-miR-25-5p				0.0424552	2.25635	up	hsa-miR-6880-5p			hsa-miR-455-3p
	hsa-miR-3682-3p				hsa-miR-4667-5p				0.0425348	2.53477	up	hsa-miR-3682-3p				0.0287254	2.2083	up	hsa-miR-4667-5p			hsa-miR-100-5p
	hsa-miR-6132				hsa-miR-374b-5p				0.014999	2.40529	up	hsa-miR-6132				0.0467172	2.20266	up	hsa-miR-374b-5p			hsa-miR-4485
	hsa-miR-7-1-3p				ENSG00000238388				0.0303654	2.35084	up	hsa-miR-7-1-3p				0.00184915	2.19189	down	ENSG00000238388			hsa-miR-4640-5p
	hsa-miR-148a-3p				hsa-miR-7109-5p				0.0259934	2.34133	up	hsa-miR-148a-3p				0.048119	2.18487	up	hsa-miR-7109-5p			hsa-miR-6813-5p
	hsa-miR-30a-5p				hsa-miR-6133				0.0453573	2.26105	up	hsa-miR-30a-5p				0.00447958	2.18041	up	hsa-miR-6133			hsa-miR-4257
	hsa-miR-4467				hsa-miR-4655-5p				0.0267223	2.24954	up	hsa-miR-4467				0.00623065	2.08094	up	hsa-miR-4655-5p			U81
	hsa-miR-4710				hsa-miR-6813-5p				0.0127499	2.07789	up	hsa-miR-4710				0.00035	2.07899	up	hsa-miR-6813-5p			hsa-miR-182-5p
	hsa-miR-6798-5p				hsa-miR-6861-5p				0.048495	2.07059	up	hsa-miR-363-3p				0.00807262	2.05003	up	hsa-miR-6861-5p
	hsa-miR-4486				hsa-miR-6798-5p				0.000432	2.04103	up	hsa-miR-6798-5p				0.014558	2.04931	up	hsa-miR-6798-5p
	hsa-mir-941-1				hsa-miR-4486				0.00784489	2.03965	up	hsa-miR-4486				0.0212791	2.03697	up	hsa-miR-4486
	hsa-mir-941-2				hsa-miR-92b-3p				0.00105428	2.00705	up	hsa-mir-941-1				0.00293606	2.0334	up	hsa-miR-92b-3p
	hsa-mir-941-3				hsa-miR-1224-5p				0.00105428	2.00705	up	hsa-mir-941-2				0.0336166	2.02454	up	hsa-miR-1224-5p
	hsa-mir-941-4								0.00105428	2.00705	up	hsa-mir-941-3				0.025891	1.99331	up	hsa-miR-6132
	hsa-miR-4800-5p								0.00105428	2.00705	up	hsa-mir-941-4				0.00741106	2.01246	down	hsa-miR-363-3p
									0.00573768	2.00289	up	hsa-miR-4800-5p				0.00139376	1.96939	up	hsa-miR-2392
									0.0299519	1.96408	up	hsa-miR-6716-5p				0.00597137	1.96052	up	hsa-miR-6816-5p
									0.00485039	1.86784	up	hsa-miR-4741				0.0199076	1.94695	down	hsa-miR-3162-3p
									0.0244839	1.86667	up	hsa-miR-378g				0.0269431	1.94482	up	hsa-miR-4706
									9.32e-05	1.85058	up	hsa-miR-4419a				0.00472934	1.90789	up	hsa-miR-4656
									0.109555	1.84587	down	hsa-miR-455-3p				0.036234	1.89475	up	hsa-mir-941-1
									0.000202	1.84333	up	hsa-miR-100-5p				0.036234	1.89475	up	hsa-mir-941-2
									0.0277792	1.80984	down	hsa-miR-4485				0.036234	1.89475	up	hsa-mir-941-3
									0.00231127	1.78445	up	hsa-miR-6799-5p				0.036234	1.89475	up	hsa-mir-941-4
									0.0461281	1.77992	up	hsa-miR-483-5p				0.0157333	1.88628	up	hsa-miR-4534
									0.0163481	1.7762	up	hsa-miR-4640-5p				0.0220741	1.84994	up	hsa-miR-6769a-5p
									0.0195064	1.76465	up	hsa-miR-3185				0.00207091	1.82914	up	hsa-miR-4640-5p
									0.00530982	1.73468	up	hsa-miR-6813-5p				0.0150664	1.82765	up	hsa-miR-4749-5p
									0.00433763	1.73089	up	hsa-miR-6790-5p				0.0310368	1.81103	up	hsa-miR-296-3p
									0.0121051	1.70714	up	hsa-miR-628-5p				0.0137048	1.79236	up	hsa-miR-328-3p
									0.00758494	1.64371	up	hsa-miR-6795-5p				0.00577992	1.78916	down	hsa-miR-4750-3p
									0.0354396	1.63377	up	hsa-miR-92b-5p				0.0247832	1.77024	up	hsa-miR-326
									0.00686558	1.61979	up	hsa-miR-4257				0.00129185	1.76827	up	hsa-miR-197-3p
									0.0148808	1.60898	up	hsa-miR-6820-5p				0.00796513	1.76743	down	hsa-miR-940
									0.0471325	1.59866	up	U81				0.0366753	1.76524	down	hsa-miR-3064-3p
									0.00589463	1.57407	up	hsa-miR-2277-5p				0.0131607	1.74382	up	U81
									0.041482	1.57001	up	hsa-miR-503-5p				0.0130744	1.73744	up	hsa-miR-4419a
									0.0379501	1.55978	up	hsa-miR-6777-5p				0.0294899	1.72165	up	hsa-miR-223-3p
									0.00303168	1.552	up	hsa-miR-6825-5p				0.00163593	1.72151	up	hsa-miR-7112-5p
									0.0200462	1.55127	up	hsa-miR-6503-3p				0.000661	1.7051	up	hsa-miR-484
									0.00694001	1.54239	up	hsa-miR-1285-3p				0.00652072	1.68634	up	hsa-miR-6771-5p
									0.00182051	1.53647	up	hsa-mir-6789				0.0291068	1.66291	up	U61
									0.040321	1.53562	up	hsa-miR-602				0.0179341	1.66274	up	hsa-miR-874-3p
									0.00930467	1.53523	up	hsa-miR-939-5p				0.0280842	1.6458	down	hsa-miR-4485
									0.0446761	1.51567	up	hsa-miR-4721				0.0131449	1.64566	down	hsa-miR-3157-3p
									0.00517247	1.51301	up	hsa-miR-6796-5p				0.0460857	1.64427	up	hsa-miR-1275
									0.0442762	1.50803	up	hsa-miR-4772-3p				0.00559952	1.6387	down	hsa-miR-1234-3p
									0.0423673	2.00542	up	hsa-miR-182-5p				0.0207327	1.63157	up	hsa-miR-6722-3p
																0.0186362	1.62033	down	hsa-miR-664a-5p
																0.0182068	1.61775	up	hsa-miR-3177-3p
																0.000552	1.61218	up	hsa-miR-8072
																0.0070555	1.5825	up	hsa-miR-1908-5p
																0.0378953	1.57454	up	U46
																0.0218373	1.56679	up	hsa-miR-4257
																0.00760311	1.5622	up	U76
																0.0390434	1.55178	up	hsa-miR-4741
																0.0131936	1.54956	up	hsa-miR-1227-5p
																0.0380436	1.54327	down	hsa-miR-4306
																0.00324098	1.53584	up	hsa-miR-1237-5p
																0.00460808	1.52489	up	hsa-miR-100-5p
																0.0424781	1.52361	up	hsa-miR-6797-5p
																0.00971235	1.52299	up	ENSG00000212378
																0.00971235	1.52299	up	U78
