# Supplementary material for: miR-941 as a promising biomarker for acute coronary syndrome
Source: BMC Cardiovasc Disord. 2017 Aug 22;17:227. doi: 10.1186/s12872-017-0653-8 (PMC5568367; doi:10.1186/s12872-017-0653-8)
Supplement: Supplementary file 7 — Original data of Fig. 5a: MiR-941 was significantly upregulated in the SA, NSTE-ACS, and STEMI groups compared with that in non-CAD patients. (XLSX 14 kb) [file 12872_2017_653_MOESM7_ESM.xlsx]

## Sheet: Sheet1
	non-CAD	NSTE-ACS			non-CAD	STEMI
	10.5333	10.3567			10.5333	9.58667
	11.1967	10.7267			11.1967	10.3067
	10.4	10.55			10.4	9.70667
	11.23	9.42			11.23	10.55
	10.3667	10.9133			10.3667	9.36333
	11.42	10.1733			11.42	10.84
	11.05	10.2467			11.05	9.99
	9.76	10.67			9.76	8.94333
	10.7267	9.73			10.7267	9.23333
	9.81	9.49			9.81	8.52333
	9.4	9.98667			9.4	9.48333
	10.25	8.6			10.25	9.95
	9.88	9.88			9.88	9.5
	10.3933	9.72			10.3933	9.18
	10.6567	9.56			10.6567	8.48
	10.7967	7.88			10.7967	8.33
		9.55				8.2
		10.59				8.62
2^(-ΔCt)	0.000674762	0.000762663		2^(-ΔCt)	0.000674762	0.00130055
	0.000426057	0.000590135			0.000426057	0.000789558
	0.000740096	0.000667012			0.000740096	0.00119675
	0.000416326	0.00145981			0.000416326	0.000667012
	0.000757395	0.000518513			0.000757395	0.00151829
	0.000364953	0.000866007			0.000364953	0.00054555
	0.000471649	0.000823087			0.000471649	0.000983355
	0.00115331	0.000613776			0.00115331	0.00203137
	0.000590135	0.00117755			0.000590135	0.00166146
	0.00111403	0.00139067			0.00111403	0.00271782
	0.00148019	0.00098563			0.00148019	0.00139712
	0.000821188	0.00257716			0.000821188	0.001011
	0.00106126	0.00106126			0.00106126	0.00138107
	0.000743524	0.00118574			0.000743524	0.00172403
	0.000619475	0.00132481			0.000619475	0.00280069
	0.000562185	0.00424506			0.000562185	0.00310756
		0.00133402				0.00340059
		0.000648772				0.00254168
Mean 2^(-ΔCt)[Group control ]	0.000749784	0.000749784		Mean 2^(-ΔCt)[Group control ]	0.000749784	0.000749784
	0.000749784	0.000749784			0.000749784	0.000749784
	0.000749784	0.000749784			0.000749784	0.000749784
	0.000749784	0.000749784			0.000749784	0.000749784
	0.000749784	0.000749784			0.000749784	0.000749784
	0.000749784	0.000749784			0.000749784	0.000749784
	0.000749784	0.000749784			0.000749784	0.000749784
	0.000749784	0.000749784			0.000749784	0.000749784
	0.000749784	0.000749784			0.000749784	0.000749784
	0.000749784	0.000749784			0.000749784	0.000749784
	0.000749784	0.000749784			0.000749784	0.000749784
	0.000749784	0.000749784			0.000749784	0.000749784
	0.000749784	0.000749784			0.000749784	0.000749784
	0.000749784	0.000749784			0.000749784	0.000749784
	0.000749784	0.000749784			0.000749784	0.000749784
	0.000749784	0.000749784			0.000749784	0.000749784
		0.000749784				0.000749784
		0.000749784				0.000749784
Expression	0.899942	1.01718			0.899942	1.73456
	0.568239	0.787074			0.568239	1.05305
	0.987079	0.889606			0.987079	1.59612
	0.555261	1.94698		Expression	0.555261	0.889606
	1.01015	0.691549			1.01015	2.02498
	0.486745	1.15501			0.486745	0.72761
	0.629046	1.09777			0.629046	1.31152
	1.53819	0.818604			1.53819	2.70927
	0.787074	1.57051			0.787074	2.21592
	1.4858	1.85477			1.4858	3.62481
	1.97416	1.31455			1.97416	1.86336
	1.09523	3.43721			1.09523	1.34839
	1.41543	1.41543			1.41543	1.84195
	0.991651	1.58144			0.991651	2.29937
	0.826205	1.76692			0.826205	3.73534
	0.749796	5.66171			0.749796	4.14461
		1.77921				4.53542
		0.865279				3.38989
P		0.0420265		P		0.000239404
	1	1.64727			1	2.28032
