# Supplementary material for: miR-941 as a promising biomarker for acute coronary syndrome
Source: BMC Cardiovasc Disord. 2017 Aug 22;17:227. doi: 10.1186/s12872-017-0653-8 (PMC5568367; doi:10.1186/s12872-017-0653-8)
Supplement: Supplementary file 8 — Original data of Fig. 5b: MiR-182-5p were not significantly different in patients with CAD (SA, NSTE-ACS, and STEMI) compared with that in patients without CAD. (XLSX 17 kb) [file 12872_2017_653_MOESM8_ESM.xlsx]

## Sheet: Sheet1
	non-CAD	SA			non-CAD	NSTE-ACS			non-CAD	STEMI
	11.78	12.24			11.78	11.04			11.78	11.16
	11.15	11.28			11.15	11.88			11.15	11.07
	12.51	11.35			12.51	12.85			12.51	12.42
	12.84	11.72			12.84	11.56			12.84	8.41
	12.61	12.63			12.61	11.87			12.61	11.93
	13.53	12.46			13.53	11.79			13.53	12.15
	11.8	12.57			11.8	11.94			11.8	12.06
	10.4	12.34			10.4	12.4			10.4	11.99
	9.7	9.82			9.7	7.22			9.7	12.55
	10.74	9.81			10.74	9.57			10.74	9.56
	10.55	9.81			10.55	11.31			10.55	10.27
	10.75	10.28			10.75	10.04			10.75	11.98
	11.53	12.51			11.53	11.18			11.53	8.39
	8.89	11.48			8.89	11.2			8.89	11.26
	11.24	11.14			11.24	9.88			11.24	12.24
	9.15	10.73			9.15	10.97			9.15	11.08
		11.13				8.99				10.98
		11.27				12.32				11.9
		10.29
		11.88		2^(-ΔCt)	0.000284359	0.000474929		2^(-ΔCt)	0.000284359	0.000437024
2^(-ΔCt)					0.000440064	0.000265316			0.000440064	0.000465155
	0.000284359	0.000206725			0.000171441	0.000135445			0.000171441	0.000182477
	0.000440064	0.000402144			0.000136388	0.000331202			0.000136388	0.00293994
	0.000171441	0.000383098			0.00015996	0.000267162			0.00015996	0.000256278
	0.000136388	0.000296434			8.45404e-05	0.000282395			8.45404e-05	0.000220032
	0.00015996	0.000157758			0.000280444	0.000254508			0.000280444	0.000234195
	8.45404e-05	0.000177487			0.000740096	0.000185024			0.000740096	0.000245839
	0.000280444	0.000164457			0.00120229	0.00670754			0.00120229	0.000166753
	0.000740096	0.000192881			0.000584706	0.00131566			0.000584706	0.00132481
	0.00120229	0.00110633			0.000667012	0.000393868			0.000667012	0.000809882
	0.000584706	0.00111403			0.000580668	0.000949858			0.000580668	0.000247549
	0.000667012	0.00111403			0.000338161	0.000431007			0.000338161	0.00298098
	0.000580668	0.000804288			0.00210787	0.000425074			0.00210787	0.000407758
	0.000338161	0.000171441			0.00041345	0.00106126			0.00041345	0.000206725
	0.00210787	0.000350087			0.00176025	0.000498541			0.00176025	0.000461942
	0.00041345	0.000443125				0.00196671				0.000495097
	0.00176025	0.000588773				0.000195574				0.000261663
		0.000446207
		0.000404941		Mean 2^(-ΔCt)[Group control ]	0.000621981	0.000621981		Mean 2^(-ΔCt)[Group control ]	0.000621981	0.000621981
		0.000798732			0.000621981	0.000621981			0.000621981	0.000621981
		0.000265316			0.000621981	0.000621981			0.000621981	0.000621981
Mean 2^(-ΔCt)[Group control ]					0.000621981	0.000621981			0.000621981	0.000621981
	0.000621981	0.000621981			0.000621981	0.000621981			0.000621981	0.000621981
	0.000621981	0.000621981			0.000621981	0.000621981			0.000621981	0.000621981
	0.000621981	0.000621981			0.000621981	0.000621981			0.000621981	0.000621981
	0.000621981	0.000621981			0.000621981	0.000621981			0.000621981	0.000621981
	0.000621981	0.000621981			0.000621981	0.000621981			0.000621981	0.000621981
	0.000621981	0.000621981			0.000621981	0.000621981			0.000621981	0.000621981
	0.000621981	0.000621981			0.000621981	0.000621981			0.000621981	0.000621981
	0.000621981	0.000621981			0.000621981	0.000621981			0.000621981	0.000621981
	0.000621981	0.000621981			0.000621981	0.000621981			0.000621981	0.000621981
	0.000621981	0.000621981			0.000621981	0.000621981			0.000621981	0.000621981
	0.000621981	0.000621981			0.000621981	0.000621981			0.000621981	0.000621981
	0.000621981	0.000621981			0.000621981	0.000621981			0.000621981	0.000621981
	0.000621981	0.000621981				0.000621981				0.000621981
	0.000621981	0.000621981				0.000621981				0.000621981
	0.000621981	0.000621981
	0.000621981	0.000621981
		0.000621981
		0.000621981		Expression	0.457182	0.763575			0.457182	0.702632
		0.000621981			0.707519	0.426566			0.707519	0.747861
		0.000621981			0.275637	0.217765			0.275637	0.29338
Expression					0.219279	0.532495		Expression	0.219279	4.72673
	0.457182	0.332365			0.257178	0.429533			0.257178	0.412036
	0.707519	0.646553			0.135921	0.454024			0.135921	0.35376
	0.275637	0.615931			0.450888	0.40919			0.450888	0.376531
	0.219279	0.476597			1.1899	0.297475			1.1899	0.395251
	0.257178	0.253638			1.933	10.7842			1.933	0.2681
	0.135921	0.285357			0.940071	2.11527			0.940071	2.12998
	0.450888	0.264409			1.0724	0.633247			1.0724	1.3021
	1.1899	0.310108			0.933577	1.52715			0.933577	0.398
	1.933	1.77872			0.543684	0.692959			0.543684	4.79271
	0.940071	1.79109			3.38896	0.683418			3.38896	0.655579
	1.0724	1.79109			0.66473	1.70626			0.66473	0.332365
	0.933577	1.29311			2.83008	0.801537			2.83008	0.742695
	0.543684	0.275637				3.16201				0.796
	3.38896	0.562857				0.314437				0.420693
	0.66473	0.71244
	2.83008	0.946609		P		0.486989		P		0.802618
		0.717396			1	1.44173			1	1.10258
		0.65105
		1.28417
		0.426566
P		0.395619
	1	0.770785
