# Supplementary material for: miR-941 as a promising biomarker for acute coronary syndrome
Source: BMC Cardiovasc Disord. 2017 Aug 22;17:227. doi: 10.1186/s12872-017-0653-8 (PMC5568367; doi:10.1186/s12872-017-0653-8)
Supplement: Supplementary file 9 — Original data of Fig. 5c: MiR-363-3p were not significantly different in patients with CAD (SA, NSTE-ACS, and STEMI) compared with that in patients without CAD. (XLSX 17 kb) [file 12872_2017_653_MOESM9_ESM.xlsx]

## Sheet: Sheet1
	non-CAD	SA			non-CAD	NSTE-ACS			non-CAD	STEMI
	8.57	8.8			8.57	8.46667			8.57	8.78333
	8.39	8.79667			8.39	9.47667			8.39	8.18333
	9.12	8.83333			9.12	9.24667			9.12	9.01333
	8.94	9.54333			8.94	8.97			8.94	6.74333
	8.94	9.49667			8.94	8.92333			8.94	8.63667
	9.03	9.28			9.03	8.96333			9.03	9.10333
	8.76	8.51667			8.76	8.96333			8.76	8.94667
	7.92333	7.19667			7.92333	8.80667			7.92333	9.02
	6.77333	6.96			6.77333	6.37			6.77333	8.60667
	7.88	7.23333			7.88	6.91333			7.88	6.62333
	8.29	7.78667			8.29	8.79			8.29	7.87
	7.95	9.64667			7.95	8.65			7.95	9.56333
	7.59	9.49			7.59	8.4			7.59	6.87333
	6.67	9.4			6.67	8.14			6.67	9.16
	6.69667	7.27			6.69667	8.09			6.69667	8.68
	6.49667	7.91			6.49667	8.8			6.49667	8.74
		8.16				7.03667				8.64
		7.87				8.28333				8.31
		8.71
		9.01		2^(-ΔCt)	0.00263132	0.0028267		2^(-ΔCt)	0.00263132	0.00226962
2^(-ΔCt)					0.00298098	0.00140359			0.00298098	0.0034401
	0.00263132	0.00224355			0.00179724	0.00164617			0.00179724	0.00193516
	0.00298098	0.00224874			0.00203607	0.00199416			0.00203607	0.00933371
	0.00179724	0.00219231			0.00203607	0.00205972			0.00203607	0.00251249
	0.00203607	0.0013402			0.00191293	0.0020034			0.00191293	0.00181812
	0.00203607	0.00138426			0.00230663	0.0020034			0.00230663	0.00202668
	0.00191293	0.00160858			0.00411945	0.00223321			0.00411945	0.00192624
	0.00230663	0.00273041			0.00914163	0.0120904			0.00914163	0.00256528
	0.00411945	0.00681691			0.00424506	0.0082962			0.00424506	0.0101433
	0.00914163	0.00803214			0.00319493	0.00225916			0.00319493	0.00427458
	0.00424506	0.00664584			0.004044	0.00248938			0.004044	0.00132175
	0.00319493	0.00452876			0.00519018	0.00296038			0.00519018	0.00852944
	0.004044	0.00124757			0.00982042	0.003545			0.00982042	0.0017481
	0.00519018	0.00139067			0.00964056	0.00367001			0.00964056	0.00243815
	0.00982042	0.00148019			0.0110741	0.00224355			0.0110741	0.00233883
	0.00964056	0.00647906				0.00761644				0.00250669
	0.0110741	0.0041577				0.00320973				0.00315094
		0.00349619
		0.00427458		Mean 2^(-ΔCt)[Group control ]	0.00476072	0.00476072		Mean 2^(-ΔCt)[Group control ]	0.00476072	0.00476072
		0.00238797			0.00476072	0.00476072			0.00476072	0.00476072
		0.00193963			0.00476072	0.00476072			0.00476072	0.00476072
Mean 2^(-ΔCt)[Group control ]					0.00476072	0.00476072			0.00476072	0.00476072
	0.00476072	0.00476072			0.00476072	0.00476072			0.00476072	0.00476072
	0.00476072	0.00476072			0.00476072	0.00476072			0.00476072	0.00476072
	0.00476072	0.00476072			0.00476072	0.00476072			0.00476072	0.00476072
	0.00476072	0.00476072			0.00476072	0.00476072			0.00476072	0.00476072
	0.00476072	0.00476072			0.00476072	0.00476072			0.00476072	0.00476072
	0.00476072	0.00476072			0.00476072	0.00476072			0.00476072	0.00476072
	0.00476072	0.00476072			0.00476072	0.00476072			0.00476072	0.00476072
	0.00476072	0.00476072			0.00476072	0.00476072			0.00476072	0.00476072
	0.00476072	0.00476072			0.00476072	0.00476072			0.00476072	0.00476072
	0.00476072	0.00476072			0.00476072	0.00476072			0.00476072	0.00476072
	0.00476072	0.00476072			0.00476072	0.00476072			0.00476072	0.00476072
	0.00476072	0.00476072			0.00476072	0.00476072			0.00476072	0.00476072
	0.00476072	0.00476072				0.00476072				0.00476072
	0.00476072	0.00476072				0.00476072				0.00476072
	0.00476072	0.00476072
	0.00476072	0.00476072
		0.00476072
		0.00476072		Expression	0.552714	0.593754			0.552714	0.476739
		0.00476072			0.62616	0.294826			0.62616	0.722601
		0.00476072			0.377515	0.345783			0.377515	0.406484
Expression					0.42768	0.418879		Expression	0.42768	1.96057
	0.552714	0.471263			0.42768	0.43265			0.42768	0.527754
	0.62616	0.472353			0.401815	0.420819			0.401815	0.381901
	0.377515	0.460499			0.484512	0.420819			0.484512	0.425708
	0.42768	0.281512			0.865299	0.46909			0.865299	0.40461
	0.42768	0.290767			1.92022	2.5396			1.92022	0.538843
	0.401815	0.337885			0.891684	1.74264			0.891684	2.13062
	0.484512	0.573529			0.671102	0.474541			0.671102	0.897886
	0.865299	1.43191			0.849452	0.522899			0.849452	0.277637
	1.92022	1.68717			1.09021	0.621835			1.09021	1.79163
	0.891684	1.39597			2.0628	0.744634			2.0628	0.367191
	0.671102	0.951277			2.02502	0.770894			2.02502	0.512138
	0.849452	0.262054			2.32614	0.471263			2.32614	0.491275
	1.09021	0.292114				1.59985				0.526536
	2.0628	0.310918				0.67421				0.661863
	2.02502	1.36094
	2.32614	0.873333		P		0.272592		P		0.260994
		0.734383			1	0.753277			1	0.75011
		0.897886
		0.501598
		0.407424
P		0.141654
	1	0.699739
