# Supplementary material for: miR-941 as a promising biomarker for acute coronary syndrome
Source: BMC Cardiovasc Disord. 2017 Aug 22;17:227. doi: 10.1186/s12872-017-0653-8 (PMC5568367; doi:10.1186/s12872-017-0653-8)
Supplement: Supplementary file 10 — Original data of Fig. 6a-1: MiR-941 Expression profiles of candidate miRNAs in patients with SA, NSTE-ACS, and STEMI. The three candidate miRNAs were evaluated by qRT-PCR using 56 samples. (XLSX 13 kb) [file 12872_2017_653_MOESM10_ESM.xlsx]

## Sheet: Sheet1
	SA	STEMI
	9.64667	9.58667
	11.1533	10.3067
	8.77667	9.70667
	9.89333	10.55
	11.48	9.36333
	10	10.84
	10.5167	9.99
	11.33	8.94333
	10.0033	9.23333
	11.1433	8.52333
	8.67333	9.48333
	11.32	9.95
	10.6033	9.5
	10.16	9.18
	9.66	8.48
	9.74	8.33
	9.65	8.2
	8.89	8.62
	10.1
	10.3667
2^(-ΔCt)	0.00124757	0.00130055
	0.000439048	0.000789558
	0.00228013	0.00119675
	0.0010515	0.000667012
	0.000350087	0.00151829
	0.000976562	0.00054555
	0.000682603	0.000983355
	0.000388446	0.00203137
	0.000974309	0.00166146
	0.000442102	0.00271782
	0.00244944	0.00139712
	0.000391147	0.001011
	0.000642804	0.00138107
	0.000874048	0.00172403
	0.00123609	0.00280069
	0.00116941	0.00310756
	0.00124469	0.00340059
	0.00210787	0.00254168
	0.000911165
	0.000757395
Mean 2^(-ΔCt)[Group control ]
	0.00103082	0.00103082
	0.00103082	0.00103082
	0.00103082	0.00103082
	0.00103082	0.00103082
	0.00103082	0.00103082
	0.00103082	0.00103082
	0.00103082	0.00103082
	0.00103082	0.00103082
	0.00103082	0.00103082
	0.00103082	0.00103082
	0.00103082	0.00103082
	0.00103082	0.00103082
	0.00103082	0.00103082
	0.00103082	0.00103082
	0.00103082	0.00103082
	0.00103082	0.00103082
	0.00103082	0.00103082
	0.00103082	0.00103082
	0.00103082
	0.00103082
Expression	1.21027	1.26166
	0.425921	0.765951
	2.21196	1.16096
	1.02006	0.647069
	0.339619	1.4729
	0.947364	0.529239
	0.662193	0.953953
	0.376831	1.97063
	0.945177	1.61178
	0.428883	2.63656
	2.37621	1.35534
	0.379452	0.980773
	0.623585	1.33977
	0.847914	1.67248
	1.19913	2.71695
	1.13445	3.01465
	1.20747	3.29891
	2.04484	2.46569
P	0.883922
	0.734749
	1	1.65863
		0.00992579
