# Supplementary material for: miR-941 as a promising biomarker for acute coronary syndrome
Source: BMC Cardiovasc Disord. 2017 Aug 22;17:227. doi: 10.1186/s12872-017-0653-8 (PMC5568367; doi:10.1186/s12872-017-0653-8)
Supplement: Supplementary file 11 — Original data of Fig. 6a-2: MiR-941 Expression profiles of candidate miRNAs in patients with SA, NSTE-ACS, and STEMI. The three candidate miRNAs were evaluated by qRT-PCR using 56 samples. (XLSX 13 kb) [file 12872_2017_653_MOESM11_ESM.xlsx]

## Sheet: Sheet1
NSTE-ACS vs STEMI	10.3567	9.58667
	10.7267	10.3067
	10.55	9.70667
	9.42	10.55
	10.9133	9.36333
	10.1733	10.84
	10.2467	9.99
	10.67	8.94333
	9.73	9.23333
	9.49	8.52333
	9.98667	9.48333
	9.5	9.95
	9.88	8.62333
	9.72	9.18
	9.56	8.48
	7.88	8.33
	9.55	8.2
	10.59	8.62
	0.000762663	0.00130055
	0.000590135	0.000789558
	0.000667012	0.00119675
	0.00145981	0.000667012
	0.000518513	0.00151829
	0.000866007	0.00054555
	0.000823087	0.000983355
	0.000613776	0.00203137
	0.00117755	0.00166146
	0.00139067	0.00271782
	0.00098563	0.00139712
	0.00138107	0.001011
	0.00106126	0.00253582
	0.00118574	0.00172403
	0.00132481	0.00280069
	0.00424506	0.00310756
	0.00133402	0.00340059
	0.000648772	0.00254168
	0.00116864	0.00116864
	0.00116864	0.00116864
	0.00116864	0.00116864
	0.00116864	0.00116864
	0.00116864	0.00116864
	0.00116864	0.00116864
	0.00116864	0.00116864
	0.00116864	0.00116864
	0.00116864	0.00116864
	0.00116864	0.00116864
	0.00116864	0.00116864
	0.00116864	0.00116864
	0.00116864	0.00116864
	0.00116864	0.00116864
	0.00116864	0.00116864
	0.00116864	0.00116864
	0.00116864	0.00116864
	0.00116864	0.00116864
	0.652605	1.11287
	0.504974	0.675619
	0.570757	1.02405
	1.24915	0.570757
	0.443687	1.29919
	0.741036	0.466823
	0.70431	0.84145
	0.525204	1.73823
	1.00762	1.4217
	1.18999	2.32562
	0.843396	1.1955
	1.18177	0.865106
	0.908116	2.16988
	1.01463	1.47524
	1.13363	2.39653
	3.63246	2.65912
	1.14151	2.90986
	0.55515	2.1749
	0.0416057
	1	1.51791
