# Supplementary material for: miR-941 as a promising biomarker for acute coronary syndrome
Source: BMC Cardiovasc Disord. 2017 Aug 22;17:227. doi: 10.1186/s12872-017-0653-8 (PMC5568367; doi:10.1186/s12872-017-0653-8)
Supplement: Supplementary file 12 — Original data of Fig. 6b: MiR-182-5p Expression profiles of candidate miRNAs in patients with SA, NSTE-ACS, and STEMI. The three candidate miRNAs were evaluated by qRT-PCR using 56 samples. (XLSX 15 kb) [file 12872_2017_653_MOESM12_ESM.xlsx]

## Sheet: Sheet1
	SA	STEMI		NSTE-ACS vs STEMI	11.04	11.16
	12.24	11.16			11.88	11.07
	11.28	11.07			12.85	12.42
	11.35	12.42			11.56	8.41
	11.72	8.41			11.87	11.93
	12.63	11.93			11.79	12.15
	12.46	12.15			11.94	12.06
	12.57	12.06			12.4	11.99
	12.34	11.99			7.22	12.55
	9.82	12.55			9.57	9.56
	9.81	9.56			11.31	10.27
	9.81	10.27			10.04	11.98
	10.28	11.98			11.18	8.39
	12.51	8.39			11.2	11.26
	11.48	11.26			9.88	12.24
	11.14	12.24			10.97	11.08
	10.73	11.08			8.99	10.98
	11.13	10.98			12.32	11.9
	11.27	11.9
	10.29
	11.88
2^(-ΔCt)	0.000206725	0.000437024			0.000474929	0.000437024
	0.000402144	0.000465155			0.000265316	0.000465155
	0.000383098	0.000182477			0.000135445	0.000182477
	0.000296434	0.00293994			0.000331202	0.00293994
	0.000157758	0.000256278			0.000267162	0.000256278
	0.000177487	0.000220032			0.000282395	0.000220032
	0.000164457	0.000234195			0.000254508	0.000234195
	0.000192881	0.000245839			0.000185024	0.000245839
	0.00110633	0.000166753			0.00670754	0.000166753
	0.00111403	0.00132481			0.00131566	0.00132481
	0.00111403	0.000809882			0.000393868	0.000809882
	0.000804288	0.000247549			0.000949858	0.000247549
	0.000171441	0.00298098			0.000431007	0.00298098
	0.000350087	0.000407758			0.000425074	0.000407758
	0.000443125	0.000206725			0.00106126	0.000206725
	0.000588773	0.000461942			0.000498541	0.000461942
	0.000446207	0.000495097			0.00196671	0.000495097
	0.000404941	0.000261663			0.000195574	0.000261663
	0.000798732
	0.000265316
Mean 2^(-ΔCt)[Group control ]
	0.000479414	0.000479414			0.000896727	0.000896727
	0.000479414	0.000479414			0.000896727	0.000896727
	0.000479414	0.000479414			0.000896727	0.000896727
	0.000479414	0.000479414			0.000896727	0.000896727
	0.000479414	0.000479414			0.000896727	0.000896727
	0.000479414	0.000479414			0.000896727	0.000896727
	0.000479414	0.000479414			0.000896727	0.000896727
	0.000479414	0.000479414			0.000896727	0.000896727
	0.000479414	0.000479414			0.000896727	0.000896727
	0.000479414	0.000479414			0.000896727	0.000896727
	0.000479414	0.000479414			0.000896727	0.000896727
	0.000479414	0.000479414			0.000896727	0.000896727
	0.000479414	0.000479414			0.000896727	0.000896727
	0.000479414	0.000479414			0.000896727	0.000896727
	0.000479414	0.000479414			0.000896727	0.000896727
	0.000479414	0.000479414			0.000896727	0.000896727
	0.000479414	0.000479414			0.000896727	0.000896727
	0.000479414	0.000479414			0.000896727	0.000896727
	0.000479414
	0.000479414
Expression	0.431203	0.911579			0.529625	0.487355
	0.838824	0.970258			0.295872	0.518726
	0.799096	0.380624			0.151044	0.203492
	0.618326	6.13235			0.369346	3.27852
	0.329064	0.534566			0.29793	0.285793
	0.370216	0.45896			0.314917	0.245372
	0.343038	0.488503			0.283819	0.261167
	0.402327	0.51279			0.206333	0.274151
	2.30768	0.347827			7.48003	0.185957
	2.32373	2.76339			1.46718	1.47738
	2.32373	1.68932			0.439229	0.903154
	1.67765	0.516357			1.05925	0.276058
	0.357605	6.21796			0.480645	3.32429
	0.730239	0.850534			0.474028	0.454718
	0.924305	0.431203			1.18349	0.230533
	1.22811	0.963556			0.555957	0.515143
	0.930734	1.03271			2.19321	0.552116
	0.844659	0.545798			0.218097	0.291798
P	1.66606
	0.553418
	1	1.43046			0.614179
		0.356097			1	0.764762
