# Supplementary material for: miR-941 as a promising biomarker for acute coronary syndrome
Source: BMC Cardiovasc Disord. 2017 Aug 22;17:227. doi: 10.1186/s12872-017-0653-8 (PMC5568367; doi:10.1186/s12872-017-0653-8)
Supplement: Supplementary file 13 — Original data of Fig. 6c:MiR-363-3p Expression profiles of candidate miRNAs in patients with SA, NSTE-ACS, and STEMI. The three candidate miRNAs were evaluated by qRT-PCR using 56 samples. (XLSX 15 kb) [file 12872_2017_653_MOESM13_ESM.xlsx]

## Sheet: Sheet1
	SA	STEMI		NSTE-ACS vs STEMI	8.46667	8.78333
	8.8	8.78333			9.47667	8.18333
	8.79667	8.18333			9.24667	9.01333
	8.83333	9.01333			8.97	6.74333
	9.54333	6.74333			8.92333	8.63667
	9.49667	8.63667			8.96333	9.10333
	9.28	9.10333			8.96333	8.94667
	8.51667	8.94667			8.80667	9.02
	7.19667	9.02			6.37	8.60667
	6.96	8.60667			6.91333	6.62333
	7.23333	6.62333			8.79	7.87
	7.78667	7.87			8.65	9.56333
	9.64667	9.56333			8.4	6.87333
	9.49	6.87333			8.14	9.16
	9.4	9.16			8.09	8.68
	7.27	8.68			8.8	8.74
	7.91	8.74			7.03667	8.64
	8.16	8.64			8.28333	8.31
	7.87	8.31
	8.71
	9.01
2^(-ΔCt)	0.00224355	0.00226962			0.0028267	0.00226962
	0.00224874	0.0034401			0.00140359	0.0034401
	0.00219231	0.00193516			0.00164617	0.00193516
	0.0013402	0.00933371			0.00199416	0.00933371
	0.00138426	0.00251249			0.00205972	0.00251249
	0.00160858	0.00181812			0.0020034	0.00181812
	0.00273041	0.00202668			0.0020034	0.00202668
	0.00681691	0.00192624			0.00223321	0.00192624
	0.00803214	0.00256528			0.0120904	0.00256528
	0.00664584	0.0101433			0.0082962	0.0101433
	0.00452876	0.00427458			0.00225916	0.00427458
	0.00124757	0.00132175			0.00248938	0.00132175
	0.00139067	0.00852944			0.00296038	0.00852944
	0.00148019	0.0017481			0.003545	0.0017481
	0.00647906	0.00243815			0.00367001	0.00243815
	0.0041577	0.00233883			0.00224355	0.00233883
	0.00349619	0.00250669			0.00761644	0.00250669
	0.00427458	0.00315094			0.00320973	0.00315094
	0.00238797
	0.00193963
Mean 2^(-ΔCt)[Group control ]
	0.00333126	0.00333126			0.00358614	0.00358614
	0.00333126	0.00333126			0.00358614	0.00358614
	0.00333126	0.00333126			0.00358614	0.00358614
	0.00333126	0.00333126			0.00358614	0.00358614
	0.00333126	0.00333126			0.00358614	0.00358614
	0.00333126	0.00333126			0.00358614	0.00358614
	0.00333126	0.00333126			0.00358614	0.00358614
	0.00333126	0.00333126			0.00358614	0.00358614
	0.00333126	0.00333126			0.00358614	0.00358614
	0.00333126	0.00333126			0.00358614	0.00358614
	0.00333126	0.00333126			0.00358614	0.00358614
	0.00333126	0.00333126			0.00358614	0.00358614
	0.00333126	0.00333126			0.00358614	0.00358614
	0.00333126	0.00333126			0.00358614	0.00358614
	0.00333126	0.00333126			0.00358614	0.00358614
	0.00333126	0.00333126			0.00358614	0.00358614
	0.00333126	0.00333126			0.00358614	0.00358614
	0.00333126	0.00333126			0.00358614	0.00358614
	0.00333126
	0.00333126
Expression	0.673484	0.681309			0.788228	0.632886
	0.675042	1.03267			0.391392	0.959276
	0.658101	0.580908			0.459038	0.539621
	0.402311	2.80185			0.556075	2.60272
	0.415537	0.754215			0.574356	0.700611
	0.482873	0.545776			0.558651	0.506986
	0.819632	0.608381			0.558651	0.565142
	2.04634	0.57823			0.622733	0.537133
	2.41114	0.770063			3.37141	0.715332
	1.99499	3.04487			2.31341	2.82846
	1.35947	1.28317			0.629969	1.19197
	0.374503	0.396772			0.694166	0.368572
	0.417461	2.56042			0.825507	2.37844
	0.444333	0.524755			0.988527	0.487459
	1.94493	0.731898			1.02339	0.67988
	1.24808	0.702084			0.625617	0.652184
	1.04951	0.752475			2.12385	0.698994
	1.28317	0.945871			0.895036	0.878645
P	0.716836
	0.582252
	1	1.07198			0.98718
		0.768073			1	0.995795
