# Supplementary material for: miR-941 as a promising biomarker for acute coronary syndrome
Source: BMC Cardiovasc Disord. 2017 Aug 22;17:227. doi: 10.1186/s12872-017-0653-8 (PMC5568367; doi:10.1186/s12872-017-0653-8)
Supplement: Supplementary file 15 — Table 4-ROC curve: Original data of ROC curve analysis of miR-941 expression in patients with ACS and STEMI. (XLSX 12 kb) [file 12872_2017_653_MOESM15_ESM.xlsx]

## Sheet: Sheet1
ACS vs non-ACS			STEMI vs SA			STEMI vs non-CAD			STEMI vs NSTE-ACS
1	1.38		0	1.23		0	0.88		0	0.67
1	0.49		0	0.43		0	0.56		0	0.52
1	2.52		0	2.25		0	0.97		0	0.59
1	1.16		0	1.04		0	0.87		0	1.29
1	0.39		0	0.35		0	0.99		0	0.46
1	1.08		0	0.96		0	0.48		0	0.77
1	0.76		0	0.67		0	0.62		0	0.73
1	0.43		0	0.38		0	1.51		0	0.54
1	1.08		0	0.96		0	0.77		0	1.04
1	0.49		0	0.44		0	1.46		0	1.23
1	2.71		0	2.42		0	1.93		0	0.87
1	0.43		0	0.39		0	1.07		0	1.22
1	0.71		0	0.63		0	1.39		0	0.94
1	0.97		0	0.86		0	0.97		0	1.05
1	1.37		0	1.22		0	0.81		0	1.17
1	1.29		0	1.15		0	0.73		0	3.75
1	1.38		0	1.23		1	1.7		0	0.59
1	2.33		0	2.08		1	1.03		0	0.57
1	1.01		0	0.9		1	1.56		1	1.15
1	0.46		0	0.41		1	1.74		1	0.7
1	0.75		1	1.28		1	1.98		1	1.06
1	0.47		1	0.78		1	0.71		1	1.18
1	0.82		1	1.18		1	1.28		1	1.34
1	0.74		1	1.32		1	2.65		1	0.48
1	0.84		1	1.5		1	2.17		1	0.87
1	0.4		1	0.54		1	3.55		1	1.8
1	0.52		1	0.97		1	1.83		1	1.47
1	1.28		1	2		1	1.32		1	2.4
1	0.65		1	1.64		1	3.31		1	1.23
1	1.23		1	2.68		1	2.25		1	0.89
1	1.64		1	1.38		1	3.66		1	2.24
1	0.91		1	1		1	4.06		1	1.52
0	1.17		1	2.5		1	4.44		1	2.48
0	0.82		1	1.7		1	3.32		1	2.75
0	0.69		1	2.76					1	3.01
0	0.62		1	3.07					1	2.25
0	0.84		1	3.35
0	0.65		1	2.51
0	0.74
0	1.62
0	0.57
0	0.96
0	0.91
0	0.68
0	1.3
0	1.54
0	1.09
0	1.53
0	1.17
0	1.31
0	1.47
0	4.7
0	0.74
0	0.72
0	1.44
0	0.87
0	1.32
0	1.48
0	1.68
0	0.6
0	1.09
0	2.25
0	1.84
0	3.01
0	1.55
0	1.12
0	2.81
0	1.91
0	3.1
0	3.44
0	3.76
0	2.81
